# Supplementary material for: Combination of plant metabolites hinders starch digestion and glucose absorption while facilitating insulin sensitivity to diabetes
Source: Front Pharmacol. 2024 Jun 5;15:1362150. doi: 10.3389/fphar.2024.1362150 (PMC11188438; doi:10.3389/fphar.2024.1362150)
Supplement: Supplementary file 1 [file DataSheet1.zip]

Archive with 7 entries (7 files):
- Supplementary Material/All supplementary files.docx
- Supplementary Material/supplement_FIG.S1.docx
- Supplementary Material/supplement_FIG.S2.docx
- Supplementary Material/supplement_FIG.S3.docx
- Supplementary Material/supplement_FIG.S4.docx
- Supplementary Material/Supplementary Table S1.docx
- Supplementary Material/Supplementary Table S2.docx
